# Supplementary material for: The transcriptional regulatory network of hormones and genes under salt stress in tomato plants (Solanum lycopersicum L.)
Source: Front Plant Sci. 2023 Feb 6;14:1115593. doi: 10.3389/fpls.2023.1115593 (PMC9939653; doi:10.3389/fpls.2023.1115593)
Supplement: Supplementary file 6 [file Table_1.xls]

## Sheet: Sheet1
Table S1. All primers used in this study
gene_id	F	R
Solyc00g500095	TGGTGTTACTACTGGATTTGGAGC	GCTGCCCTTGTTGCTGAAT
Solyc01g005430	CCTCTGAAGTGAGTGATTTGGGA	TTCGCATTCGTTGGCTCCT
Solyc01g010410	TGATGACGACGACGACGAT	CAATCTCAGACACAGAAGACGAAC
Solyc01g056580	GGTTTGTGCTATTCCACCCG	GCTCGGCTCTTTCATCATACG
Solyc01g065570	TCAAGTTGCTTTCCCAGGC	TGGAAACTGTTCTTGCCTTGTC
Solyc01g067020	GCACTCTTAGGTGGAACACAACC	TTACTCCGAAGGCTGAGACTACG
Solyc01g105920	AGAGGCTCGGAGTGAGTTACCA	CTGCTTCAGATTTCCATTCTCG
Solyc01g108080	TGAATGTGGTTGGTGCCA	CTCCGCCTTGAGCCATACTA
Solyc01g108210	TGGGTATCCTTGCGTTATGC	TCTGAACCACCTTCCTTAGTCG
Solyc01g109680	AAGAAGAAGAGCGAACAAGCG	TTTAGCCTCGGCATTCCTTT
Solyc01g150162	ATCCTGCTGAAACTAAGCTTG	TCATGGAGCCACCAGTATGA
Solyc02g083520	GGTTGTCCCTGAAACAGAAGAC	TGTTGCTGCTGCTTCTTGAG
Solyc02g084980	TCGTATTTGGGAGTTTGTGGAG	CACTGGACCTTATCAGGACACTG
Solyc03g095550	AAGAAGAAGAGGGCGTGGAG	TTGACAAGCAGACCAAAGAGC
Solyc03g112080	CAATGGAGGTGTTGGGAAAG	CCCATACAGACCTTCACACAGC
Solyc04g007960	TCAAACTTGCCAAACACACCAG	CATTTGGTTGCTTGTTTGCC
Solyc04g016470	GGCCAACCACTCTCCGATAC	CCACATACTCGGCCCTTGAA
Solyc04g054740	TGCCTGGTATCTATGACCCTGA	AAGCCAACAGCCACACTGCT
Solyc04g072890	CGACTTCCAGTTCAATACAAGGC	TTCATAGTGGGCGTCAATGG
Solyc04g078840	ATGGAAATAGTGTTGGAGTGCC	CCCAGCATAGGACAAATCACC
Solyc04g078900	CATCACAACCCAGAGTTCTTTCC	CCTACCACTTCCCACCTGAAT
Solyc04g080650	CGGTCATCGGAGAAACCATT	TTTCTTTGTTGCTTCCGTGC
Solyc05g053530	CGTGACATTTCTATCTCCCTCCA	TCTTGATTCGTCGTGGTCG
Solyc05g054190	TACTTGAGTCTGGCGGCAGT	TGAAATACCAGAGAGGGCAATC
Solyc05g056380	CCAGAACTCAAGCATCTACTCCA	GCCTGTTGGCACCCTTCTAT
Solyc07g056570	TCCAGTCTGTCAATCTCTTCCG	TCAGTGAAACGGCAAGCGT
Solyc08g005610	TGCCAATTAATCTCCCCGGT	CTCCCATGAATGACCCGAGC
Solyc08g016720	GCGAGGCTATTGTTGTTCTATGC	GCCAGAAGGCAATACTTGAACA
Solyc08g075320	TTCCTCCTGGTTCTTTGGG	TGCTGCTTCTGGGCTTGATA
Solyc08g075490	GTTCTCTCTAACAACTTCGCTCCA	AAGCATTCCATCACCGTCG
Solyc09g009490	GGTTATCCGCCACTTCCACA	ATCCGACGACACGGGACTTA
Solyc10g076920	ACTCTGGAGGATTTCTTGGTCA	GTTGTTGTTGATGCTGCTGTTC
Solyc11g067220	GCCTCTTGTCGCTTACCGAG	TGGTCCTTCCTGGACTCTGAA
Solyc12g017267	GTCTTCGCACAACTTCAGCAA	GATTGGCAGCAGCAGCTATG
